# Supplementary material for: Differential Analysis of Fecal SCFAs and Their Contribution to Adipogenesis in UCP1 Knock-In Pigs
Source: Vet Sci. 2025 Feb 1;12(2):102. doi: 10.3390/vetsci12020102 (PMC11860427; doi:10.3390/vetsci12020102)
Supplement: Supplementary file 1 [file vetsci-12-00102-s001.zip]

Archive with 1 entries (1 files):
- vetsci-3330044-supplementary.pdf
